# Supplementary material for: Genomic and Transcriptomic Investigation of the Physiological Response of the Methylotroph Bacillus methanolicus to 5-Aminovalerate
Source: Front Microbiol. 2021 Apr 30;12:664598. doi: 10.3389/fmicb.2021.664598 (PMC8119775; doi:10.3389/fmicb.2021.664598)
Supplement: Supplementary file 2 [file Data_Sheet_2.ZIP]

Archive with 28 entries (25 files):
- BMMGA3_RS03040_COACH-D/
- BMMGA3_RS03040_COACH-D/.DS_Store
- __MACOSX/BMMGA3_RS03040_COACH-D/._.DS_Store
- BMMGA3_RS03040_COACH-D/clustering.csv
- __MACOSX/BMMGA3_RS03040_COACH-D/._clustering.csv
- BMMGA3_RS03040_COACH-D/energy.csv
- __MACOSX/BMMGA3_RS03040_COACH-D/._energy.csv
- BMMGA3_RS03040_COACH-D/predicted_bsr.csv
- __MACOSX/BMMGA3_RS03040_COACH-D/._predicted_bsr.csv
- BMMGA3_RS13980_COACH-D/
- __MACOSX/._BMMGA3_RS13980_COACH-D
- BMMGA3_RS13980_COACH-D/.DS_Store
- __MACOSX/BMMGA3_RS13980_COACH-D/._.DS_Store
- BMMGA3_RS13980_COACH-D/clustering.csv
- __MACOSX/BMMGA3_RS13980_COACH-D/._clustering.csv
- BMMGA3_RS13980_COACH-D/energy.csv
- __MACOSX/BMMGA3_RS13980_COACH-D/._energy.csv
- BMMGA3_RS13980_COACH-D/predicted_bsr.csv
- __MACOSX/BMMGA3_RS13980_COACH-D/._predicted_bsr.csv
- BMMGA3_RS14080_COACH-D/
- BMMGA3_RS14080_COACH-D/.DS_Store
- __MACOSX/BMMGA3_RS14080_COACH-D/._.DS_Store
- BMMGA3_RS14080_COACH-D/clustering.csv
- __MACOSX/BMMGA3_RS14080_COACH-D/._clustering.csv
- BMMGA3_RS14080_COACH-D/energy.csv
- __MACOSX/BMMGA3_RS14080_COACH-D/._energy.csv
- BMMGA3_RS14080_COACH-D/predicted_bsr.csv
- __MACOSX/BMMGA3_RS14080_COACH-D/._predicted_bsr.csv
