# Supplementary material for: Genomic and Transcriptomic Investigation of the Physiological Response of the Methylotroph Bacillus methanolicus to 5-Aminovalerate
Source: Front Microbiol. 2021 Apr 30;12:664598. doi: 10.3389/fmicb.2021.664598 (PMC8119775; doi:10.3389/fmicb.2021.664598)
Supplement: Supplementary file 2 [file Data_Sheet_2.ZIP › BMMGA3_RS03040_COACH-D/clustering.csv]

cluster 1
TMS 4tpjB BS01_III 12.021 1.424 4.968 0.78 :30	34	38	134	160	163	164	167	307	340	344	412
TMS 4tpjA BS01_III 13.439 0.646 4.152 0.77 :34	38	76	134	160	164	167	307	340	341	412
TMS 4d2cA BS01_III 14.118 1.902 5.043 0.86 :34	38	76	134	163	164	167	340	344	439
TMS 4lepA BS01_AFS 10.490 0.676 4.564 0.80 :34	38	160	163	164	167	340	344	412
TMS 4tpgA BS01_III 13.937 1.892 3.958 0.75 :34	37	38	134	160	163	164	304	307	340
TMS 4tphA BS01_ALA 11.301 -1.524 4.264 0.76 :38	160	164	167	307	344	412
TMS 4lepB BS01_AFS 10.719 -0.098 3.897 0.81 :34	38	163	164	340	344	412
cluster 2
TMS 4ikyA BS01_SO4 18.848 1.918 -0.672 0.81 :38	41	76	308
TMS 4zp2A BS01_LDA 19.350 0.483 -2.753 0.58 :37	38	68	308	311	447
TMS 4ikwA BS01_SO4 18.848 1.918 -0.672 0.82 :38	41	76	308
TMS 4zp0A BS01_DXC 19.793 0.850 0.036 0.58 :37	38	68	72	167	308	443	444
cluster 3
CON NTAPP NTAPP 17.758 1.718 8.400 0.62 :34	38	41	76	79	83	134	135	138	139	160	161	163	164	307	308	340	412	416	433	437	439
TMS 5d59A BS02_PHE 17.929 4.064 6.287 0.86 :34	38	76	134	163	439
TMS 5d58A BS02_PHE 19.429 3.938 6.075 0.86 :34	38	76	134	439
cluster 4
TMS 5d58A BS01_ALA 11.480 -3.726 2.673 0.84 :38	164	307	340	344	412
TMS 5d59A BS01_ALA 11.617 -3.802 2.669 0.73 :164	167	307	340	412
SST 2ay4A BS02_PPT 9.881 -6.672 1.327 0.31 :160	404	405
cluster 5
SST 2eh3A BS01_MG 13.419 11.425 6.699 0.33 :30	33
COF 1y5iA BS04_AGA 11.477 9.191 5.261 0.95 :31	34
SST 2yvxD BS05_MG 13.419 11.425 6.699 0.32 :30	33
cluster 6
TMS 4ikzA BS01_AFS 14.947 -0.597 0.101 0.84 :38	41	76	167	307	308	340	341
TMS 4tphA BS02_DBY 14.902 -2.228 3.178 0.78 :34	38	163	303	307	412
cluster 7
SST 3fcyC BS01_CA 12.668 10.502 27.503 0.30 :143	145	146
SST 3fcyA BS01_CA 13.117 10.797 25.887 0.31 :143	145
cluster 8
TMS 4d2dA BS01_III 15.042 -4.463 -0.352 0.84 :38	307	308	311	340	412
cluster 9
TMS 5d58A BS13_78M 28.492 3.751 9.273 0.79 :77	78	80	81	127	437	438
cluster 10
TMS 4xnjA BS11_78M 29.226 6.749 -3.337 0.70 :67	74	81	119	120	123	127	254	261
cluster 11
COF 3cejB BS01_AVF 25.545 18.049 15.882 0.84 :89	90	91	94	97
cluster 12
SST 2nr9A BS02_PA6 11.037 24.151 9.999 0.30 :199	203
cluster 13
COF 2y5yA BS01_TGA 14.020 7.897 9.967 0.74 :31	134	138	163
cluster 14
SST 1o1tB BS01_MG 7.724 10.977 15.832 0.31 :19	30
cluster 15
SST 3rumA BS03_UUU 22.403 9.044 8.683 0.32 :131	134
cluster 16
TMS 5d59A BS14_78M 29.703 6.385 5.705 0.66 :77	80	81	124	127	128	268
cluster 17
COF 1gfzA BS03_CFF 20.233 15.224 9.207 0.72 :96	100	133
cluster 18
SST 2wsc2 BS05_CLA 29.629 13.398 14.809 0.32 :82	89
cluster 19
TMS 5d58A BS19_78M 5.579 0.425 10.813 0.66 :157	158	161	165	345	348
cluster 20
COF 1exvB BS01_700 8.307 13.930 -6.692 0.77 :173	177	189	192
