# Supplementary material for: Genomic and Transcriptomic Investigation of the Physiological Response of the Methylotroph Bacillus methanolicus to 5-Aminovalerate
Source: Front Microbiol. 2021 Apr 30;12:664598. doi: 10.3389/fmicb.2021.664598 (PMC8119775; doi:10.3389/fmicb.2021.664598)
Supplement: Supplementary file 2 [file Data_Sheet_2.ZIP › BMMGA3_RS03040_COACH-D/predicted_bsr.csv]

SITE 1	0.13	7
TMS	4tpjB	BS01_III	12.021 1.424 4.968	0.78 :30,34,38,134,160,163,164,167,307,340,344,412
III(4),AFS(2),ALA(1)
SITE 2	0.07	4
TMS	4ikyA	BS01_SO4	18.848 1.918 -0.672	0.81 :38,41,76,308
SO4(2),LDA(1),DXC(1)
SITE 3	0.07	3
TMS	5d59A	BS02_PHE	17.929 4.064 6.287	0.86 :34,38,76,134,163,439
PHE(2)
SITE 4	0.06	3
TMS	5d58A	BS01_ALA	11.480 -3.726 2.673	0.84 :38,164,307,340,344,412
ALA(2),PPT(1)
SITE 5	0.04	3
COF	1y5iA	BS04_AGA	11.477 9.191 5.261	0.95 :31,34
MG(2),AGA(1)
SITE 6	0.04	2
TMS	4ikzA	BS01_AFS	14.947 -0.597 0.101	0.84 :38,41,76,167,307,308,340,341
DBY(1),AFS(1)
SITE 7	0.03	2
SST	3fcyC	BS01_CA	12.668 10.502 27.503	0.30 :143,145,146
CA(2)
SITE 8	0.02	1
TMS	4d2dA	BS01_III	15.042 -4.463 -0.352	0.84 :38,307,308,311,340,412
III(1)
SITE 9	0.02	1
TMS	5d58A	BS13_78M	28.492 3.751 9.273	0.79 :77,78,80,81,127,437,438
78M(1)
SITE 10	0.02	1
TMS	4xnjA	BS11_78M	29.226 6.749 -3.337	0.70 :67,74,81,119,120,123,127,254,261
78M(1)
SITE 11	0.01	1
COF	3cejB	BS01_AVF	25.545 18.049 15.882	0.84 :89,90,91,94,97
AVF(1)
SITE 12	0.01	1
SST	2nr9A	BS02_PA6	11.037 24.151 9.999	0.30 :199,203
PA6(1)
SITE 13	0.01	1
COF	2y5yA	BS01_TGA	14.020 7.897 9.967	0.74 :31,134,138,163
TGA(1)
SITE 14	0.01	1
SST	1o1tB	BS01_MG	7.724 10.977 15.832	0.31 :19,30
MG(1)
SITE 15	0.01	1
SST	3rumA	BS03_UUU	22.403 9.044 8.683	0.32 :131,134
UUU(1)
SITE 16	0.01	1
TMS	5d59A	BS14_78M	29.703 6.385 5.705	0.66 :77,80,81,124,127,128,268
78M(1)
SITE 17	0.01	1
COF	1gfzA	BS03_CFF	20.233 15.224 9.207	0.72 :96,100,133
CFF(1)
SITE 18	0.01	1
SST	2wsc2	BS05_CLA	29.629 13.398 14.809	0.32 :82,89
CLA(1)
SITE 19	0.01	1
TMS	5d58A	BS19_78M	5.579 0.425 10.813	0.66 :157,158,161,165,345,348
78M(1)
SITE 20	0.01	1
COF	1exvB	BS01_700	8.307 13.930 -6.692	0.77 :173,177,189,192
700(1)
