# Supplementary material for: Genomic and Transcriptomic Investigation of the Physiological Response of the Methylotroph Bacillus methanolicus to 5-Aminovalerate
Source: Front Microbiol. 2021 Apr 30;12:664598. doi: 10.3389/fmicb.2021.664598 (PMC8119775; doi:10.3389/fmicb.2021.664598)
Supplement: Supplementary file 2 [file Data_Sheet_2.ZIP › BMMGA3_RS13980_COACH-D/clustering.csv]

cluster 1
FIN 1k2vA 1K2VA00 21.214 7.957 18.723 0.75 :45	67	68	89	109	160	162	167	169	198	225	267
FIN 2r79A 2R79A00 22.054 8.579 17.377 0.71 :45	46	51	68	89	160	167	169	198	202	225	266	267
FIN 3mwfA 3MWFA00 19.703 6.569 18.751 0.91 :45	88	89	109	160	167	196	198	225	266	267
SST 3mwfA BS01_SE8 19.364 6.881 18.962 0.73 :45	68	88	89	108	109	111	162	167	169	203	227	266	267
TMS 3mwfA BS01_SE8 18.529 7.415 18.599 0.62 :45	68	88	89	108	109	162	167	169	266	267
COF 3mwfA BS01_SE8 18.152 6.986 18.479 1.13 :45	68	88	89	108	109	110	162	167	169	266	267
FIN 1n2zB 1N2ZB00 21.367 8.651 17.841 0.68 :25	26	45	46	51	67	68	89	109	110	160	162	163	167	169	197	198	199	200	202	225	226	227	262	263	266	267	268
FIN 1n2zA 1N2ZA00 21.009 9.731 17.739 0.67 :25	26	44	45	46	51	66	67	68	89	109	110	160	162	163	167	169	197	198	199	202	225	226	227	263	266	267	268
SST 3li2A BS01_SF8 21.473 7.600 17.536 0.69 :49	67	89	109	160	162	163	169	199	204	262	266	267	269
SST 1k2vN BS01_DEF 18.899 9.732 17.910 0.58 :25	50	67	68	90	167	200	202	265	266	268
SST 1efdN BS01_GCR 19.801 10.596 17.431 0.58 :25	50	67	68	90	161	167	202	265	268
SST 1k7sN BS01_ALB 20.445 10.105 17.815 0.59 :50	67	68	90	161	167	202	265	268
SST 2chuB BS01_ECA 21.421 10.846 17.501 0.61 :68	89	174	225	229	266
cluster 2
TMS 3tnyA BS01_SKZ 21.284 5.435 17.989 0.81 :45	88	89	109	110	160	162	167	169	205	225	266
SST 3tnyA BS01_SKZ 21.541 5.182 18.545 0.77 :45	88	89	109	110	160	162	167	169	202	205	225	266
SST 3lhsA BS01_SF8 21.302 5.795 16.287 0.69 :67	89	160	167	169	204	262	266	267	269
TMS 3lhsA BS01_SF8 20.882 6.805 15.397 0.57 :67	89	160	167	169	262	266	267	269
COF 3lhsA BS01_SF8 20.882 6.805 15.397 0.86 :67	89	160	167	169	262	266	267	269
SST 2whyA BS02_III 21.141 2.829 19.716 0.67 :88	108	160	162	169	204
SST 3r5tA BS01_VBN 22.459 5.940 18.858 0.62 :44	46	89	90	159	161	201	203	204	206	265	266
cluster 3
FIN 1efdA 1EFDA00 20.769 7.532 21.417 0.75 :45	67	68	89	109	160	162	167	198	199	202
FIN 1k7sA 1K7SA00 21.307 7.903 20.309 0.75 :45	67	68	89	109	160	162	167	198	199	202	225	267
SST 2whyA BS03_III 24.438 7.230 21.442 0.65 :67	68	162	163	167	204
SST 2whyA BS04_FE 23.485 6.676 21.363 0.66 :67	162	204
cluster 4
SST 2q8qA BS01_HEM 19.704 12.798 17.019 0.54 :24	25	26	44	45	52	66	67	68	86	89	162	163	167	225	226	267	268
SST 2q8pA BS01_HEM 18.974 11.962 18.450 0.53 :24	25	26	44	45	66	67	68	86	88	89	162	163	204	225	226	267	268
COF 2q8qA BS01_HEM 20.340 12.752 16.897 0.80 :24	25	26	44	51	66	67	68	162	163	167	225	267
FIN 2q8pA 2Q8PA00 20.302 12.313 16.273 0.71 :25	26	44	45	46	47	51	67	89	109	162	167	198	225	227	267	268
cluster 5
FIN 1eszA 1ESZA00 18.969 6.913 21.384 0.75 :45	67	86	88	89	108	109	160	162	167	197	198	199	202	225
FIN 2whyA 2WHYA00 18.257 5.791 23.568 0.81 :45	67	68	88	89	109	167	196	197	198	199	200	201	202
SST 2xuzA BS01_EB4 18.650 6.040 21.264 0.66 :67	68	88	89	90	108	160	162	169	173	203	204
cluster 6
FIN 2r7aA 2R7AA00 19.604 9.621 14.658 0.71 :25	26	44	45	46	51	67	89	110	160	162	167	169	173	225	266	267	268	269	270
SST 1eszA BS01_CPO 17.067 10.578 17.358 0.59 :24	50	67	86	90	108	162	202	265	266	268
SST 4h59A BS01_B3P 17.176 8.696 16.323 0.63 :25	46	86	109	175	203	268
cluster 7
FIN 2r7aC 2R7AC00 31.580 14.862 17.499 0.72 :46	225	226	227	228	229	230	231	234
SST 3li2A BS02_ZN 33.204 14.877 18.812 0.72 :226	230
cluster 8
COF 3aekB BS02_PMR 5.238 9.063 2.037 0.92 :29	132	133	134	137
CON NTAPP NTAPP 8.580 7.716 0.372 0.05 :133	137	275
cluster 9
SST 2chuB BS02_ECA 13.050 10.101 23.287 0.62 :68	88	89	92	174
SST 2whyA BS01_III 13.065 12.780 24.130 0.63 :67	68	88	89	90
cluster 10
SST 2xuzA BS02_FE 18.736 10.343 21.555 0.66 :67	88	162
SST 3li2B BS01_FE 18.139 9.599 24.902 0.68 :67	199
cluster 11
COF 3u7qD BS05_IMD 0.330 11.747 5.386 0.80 :34	121	127	130	133
cluster 12
CON NTAPP NTAPP -6.153 15.063 14.098 0.11 :2	4	13	14	15	122	123	125	127
cluster 13
FIN 3aekA 3AEKA01 34.400 10.094 14.633 0.51 :226	231	234	235	259
cluster 14
CON NTAPP NTAPP 0.733 22.353 11.484 0.10 :17	18	19	20	36	37	39	124	126
cluster 15
FIN 2r79A 2R79A01 18.550 19.228 4.606 0.71 :52	53	54
cluster 16
FIN 3be6B 3BE6B00 18.072 3.163 -3.693 0.78 :144	278	279	282
cluster 17
SST 2chuA BS01_ZN 2.784 7.848 -1.788 0.68 :132	136
cluster 18
COF 2ad5A BS03_CTP 8.376 25.349 27.317 0.99 :71	72	73	76	96
cluster 19
CON NTAPP NTAPP 15.424 5.308 12.517 0.14 :26	30	110	112	113	117	167	168	169	172	173	174	266	267	268	269	270	271
cluster 20
SST 3li2A BS03_ZN 34.841 -6.440 20.986 0.68 :208	211
