# Supplementary material for: Genomic and Transcriptomic Investigation of the Physiological Response of the Methylotroph Bacillus methanolicus to 5-Aminovalerate
Source: Front Microbiol. 2021 Apr 30;12:664598. doi: 10.3389/fmicb.2021.664598 (PMC8119775; doi:10.3389/fmicb.2021.664598)
Supplement: Supplementary file 2 [file Data_Sheet_2.ZIP › BMMGA3_RS13980_COACH-D/predicted_bsr.csv]

SITE 1 0.34 13
TMS 3mwfA BS01_SE8 18.529 7.415 18.599 0.62 :45	68	88	89	108	109	162	167	169	266	267
SE8(3)	ALB(1)	SF8(1)	DEF(1)	3MWFA00(1)	GCR(1)	1N2ZA00(1)	1K2VA00(1)	1N2ZB00(1)	2R79A00(1)	ECA(1)
SITE 2 0.14 7
TMS 3tnyA BS01_SKZ 21.284 5.435 17.989 0.81 :45	88	89	109	110	160	162	167	169	205	225	266
SF8(3)	SKZ(2)	III(1)	VBN(1)
SITE 3 0.07 4
SST 2whyA BS03_III 24.438 7.230 21.442 0.65 :67	68	162	163	167	204
III(1)	1EFDA00(1)	1K7SA00(1)	FE(1)
SITE 4 0.06 4
COF 2q8qA BS01_HEM 20.340 12.752 16.897 0.80 :24	25	26	44	51	66	67	68	162	163	167	225	267
HEM(3)	2Q8PA00(1)
SITE 5 0.06 3
SST 2xuzA BS01_EB4 18.650 6.040 21.264 0.66 :67	68	88	89	90	108	160	162	169	173	203	204
EB4(1)	1ESZA00(1)	2WHYA00(1)
SITE 6 0.05 3
SST 1eszA BS01_CPO 17.067 10.578 17.358 0.59 :24	50	67	86	90	108	162	202	265	266	268
CPO(1)	2R7AA00(1)	B3P(1)
SITE 7 0.04 2
SST 3li2A BS02_ZN 33.204 14.877 18.812 0.72 :226	230
2R7AC00(1)	ZN(1)
SITE 8 0.02 2
COF 3aekB BS02_PMR 5.238 9.063 2.037 0.92 :29	132	133	134	137
PMR(1)
SITE 9 0.02 2
SST 2chuB BS02_ECA 13.050 10.101 23.287 0.62 :68	88	89	92	174
III(1)	ECA(1)
SITE 10 0.02 2
SST 2xuzA BS02_FE 18.736 10.343 21.555 0.66 :67	88	162
FE(2)
SITE 11 0.01 1
COF 3u7qD BS05_IMD 0.330 11.747 5.386 0.80 :34	121	127	130	133
IMD(1)
SITE 12 0.01 1
CON NTAPP NTAPP -6.153 15.063 14.098 0.11 :2	4	13	14	15	122	123	125	127
SITE 13 0.01 1
FIN 3aekA 3AEKA01 34.400 10.094 14.633 0.51 :226	231	234	235	259
3AEKA01(1)
SITE 14 0.01 1
CON NTAPP NTAPP 0.733 22.353 11.484 0.10 :17	18	19	20	36	37	39	124	126
SITE 15 0.01 1
FIN 2r79A 2R79A01 18.550 19.228 4.606 0.71 :52	53	54
2R79A01(1)
SITE 16 0.01 1
FIN 3be6B 3BE6B00 18.072 3.163 -3.693 0.78 :144	278	279	282
3BE6B00(1)
SITE 17 0.01 1
SST 2chuA BS01_ZN 2.784 7.848 -1.788 0.68 :132	136
ZN(1)
SITE 18 0.01 1
COF 2ad5A BS03_CTP 8.376 25.349 27.317 0.99 :71	72	73	76	96
CTP(1)
SITE 19 0.01 1
CON NTAPP NTAPP 15.424 5.308 12.517 0.14 :26	30	110	112	113	117	167	168	169	172	173	174	266	267	268	269	270	271
SITE 20 0.01 1
SST 3li2A BS03_ZN 34.841 -6.440 20.986 0.68 :208	211
ZN(1)
