# Supplementary material for: Genomic and Transcriptomic Investigation of the Physiological Response of the Methylotroph Bacillus methanolicus to 5-Aminovalerate
Source: Front Microbiol. 2021 Apr 30;12:664598. doi: 10.3389/fmicb.2021.664598 (PMC8119775; doi:10.3389/fmicb.2021.664598)
Supplement: Supplementary file 2 [file Data_Sheet_2.ZIP › BMMGA3_RS14080_COACH-D/clustering.csv]

cluster 1
TMS 4chuB BS01_NUC 25.283 14.039 17.991 0.53 :23	24	39	46	53	54	55	56	57	59	60	61
TMS 4chuA BS02_NUC 24.855 13.802 17.168 0.55 :23	24	39	46	53	55	57	59	60	61
TMS 4hf1A BS02_NUC 24.749 14.188 17.441 0.55 :23	24	39	46	53	55	56	57	60	61
TMS 4hf2B BS01_NUC 24.758 13.969 17.224 0.55 :23	24	40	46	53	56	57	59	60	61
TMS 4hf1B BS01_NUC 24.336 13.709 16.926 0.53 :23	24	39	46	53	55	57	60	61
TMS 5d4sA BS02_NUC 24.857 14.627 17.686 0.52 :23	24	39	53	54	55	56	60
CON NTAPP NTAPP 23.303 14.045 17.835 0.10 :24	39	53	54	55
cluster 2
FIN 3deuA 3DEUA02 15.711 12.191 5.270 0.45 :2	5	6	7	31	33	37	38
FIN 2pg4B 2PG4B00 14.859 12.281 4.451 0.46 :2	3	5	6	31	33	37
COF 3foeA BS01_QNA 17.169 15.427 4.718 1.21 :6	31	33	34	37
COF 3fofA BS01_QNA 17.110 13.978 6.290 1.09 :6	31	33	34	44
COF 3fofB BS01_QNA 16.660 14.520 7.934 1.10 :6	32	34	35	41	44
SST 2zmyA BS02_CU 18.632 13.425 4.399 0.36 :9	34
cluster 3
FIN 1qbjD 1QBJD00 15.995 17.672 11.275 0.43 :35	36	39	40
FIN 3f21A 3F21A00 15.995 17.672 11.275 0.43 :35	36	39	40
FIN 2gxbC 2GXBC00 15.995 17.672 11.275 0.41 :35	36	39	40
FIN 1sfuC 1SFUC00 15.359 15.812 13.454 0.43 :36	39	40	43
TMS 4chuB BS02_NUC 18.292 15.686 11.691 0.55 :2	3	6	34	36	37	40	55	56	57
cluster 4
FIN 2ev6A 2EV6A00 15.225 -4.400 7.595 0.43 :70	71	72	75	123	124	125	126	128
SST 3d6aA BS01_MG 12.782 -3.986 8.941 0.36 :71	72
cluster 5
TMS 2xroE BS01_NUC 22.300 14.908 12.854 0.53 :3	23	24	25	36	39	59	60	61
TMS 2xroA BS02_NUC 23.207 14.271 13.229 0.54 :3	23	24	25	39	59	60	61
cluster 6
SST 3a44A BS01_ZN -15.212 11.684 7.328 0.36 :88	95
SST 2bx2L BS03_ZN -15.212 11.684 7.328 0.36 :88	95
cluster 7
SST 1gk9B BS12_EDO 26.903 7.072 17.330 0.35 :56	62	63	64
SST 2o01H BS01_CLA 27.556 8.871 17.042 0.34 :59	63
cluster 8
COF 1xd70 P101_III 1.634 0.940 3.685 1.25 :4	8	9	12	32	101	102	104	105	108	109	111	112	115	116	119	123	128
cluster 9
SST 2x4hA BS01_ZN -4.575 -2.008 6.557 0.38 :110	114
cluster 10
CON NTAPP NTAPP 18.269 0.455 7.658 0.16 :7	8	11	12	15	45	70	72	75	125	126	128	129
cluster 11
SST 3ue8A BS02_09M 16.239 3.369 9.716 0.34 :60	119
cluster 12
COF 2xcrS BS03_RXV 22.789 8.128 8.587 1.08 :7	11	14	26
cluster 13
SST 2o4mC BS05_ZN 12.641 8.842 4.745 0.34 :3	5
cluster 14
SST 1tkoB BS01_FE 20.302 -3.380 18.452 0.35 :65	68
cluster 15
FIN 3deuA 3DEUA00 18.624 4.212 1.391 0.45 :5	9	132
cluster 16
COF 2xcrD BS03_RXV 19.316 10.568 9.692 0.89 :7	27	42
cluster 17
TMS 3f8fB BS01_DM1 12.699 -0.045 4.954 0.53 :8	120
