# Supplementary material for: Genomic and Transcriptomic Investigation of the Physiological Response of the Methylotroph Bacillus methanolicus to 5-Aminovalerate
Source: Front Microbiol. 2021 Apr 30;12:664598. doi: 10.3389/fmicb.2021.664598 (PMC8119775; doi:10.3389/fmicb.2021.664598)
Supplement: Supplementary file 2 [file Data_Sheet_2.ZIP › BMMGA3_RS14080_COACH-D/energy.csv]

4 template: -1.4
