# Supplementary material for: Genomic and Transcriptomic Investigation of the Physiological Response of the Methylotroph Bacillus methanolicus to 5-Aminovalerate
Source: Front Microbiol. 2021 Apr 30;12:664598. doi: 10.3389/fmicb.2021.664598 (PMC8119775; doi:10.3389/fmicb.2021.664598)
Supplement: Supplementary file 2 [file Data_Sheet_2.ZIP › BMMGA3_RS14080_COACH-D/predicted_bsr.csv]

SITE 1	0.10	7
TMS	4chuB	BS01_NUC	25.283 14.039 17.991	0.53 :23,24,39,46,53,54,55,56,57,59,60,61
NUC(6)
SITE 2	0.09	6
COF	3foeA	BS01_QNA	17.169 15.427 4.718	1.21 :6,31,33,34,37
QNA(3),3DEUA02(1),CU(1),2PG4B00(1)
SITE 3	0.07	5
TMS	4chuB	BS02_NUC	18.292 15.686 11.691	0.55 :2,3,6,34,36,37,40,55,56,57
1SFUC00(1),3F21A00(1),1QBJD00(1),NUC(1),2GXBC00(1)
SITE 4	0.03	2
SST	3d6aA	BS01_MG	12.782 -3.986 8.941	0.36 :71,72
2EV6A00(1),MG(1)
SITE 5	0.03	2
TMS	2xroE	BS01_NUC	22.300 14.908 12.854	0.53 :3,23,24,25,36,39,59,60,61
NUC(2)
SITE 6	0.03	2
SST	3a44A	BS01_ZN	-15.212 11.684 7.328	0.36 :88,95
ZN(2)
SITE 7	0.03	2
SST	1gk9B	BS12_EDO	26.903 7.072 17.330	0.35 :56,62,63,64
EDO(1),CLA(1)
SITE 8	0.02	1
COF	1xd70	P101_III	1.634 0.940 3.685	1.25 :4,8,9,12,32,101,102,104,105,108,109,111,112,115,116,119,123,128
III(1)
SITE 9	0.01	1
SST	2x4hA	BS01_ZN	-4.575 -2.008 6.557	0.38 :110,114
ZN(1)
SITE 10	0.01	1
CON	NTAPP	NTAPP	18.269 0.455 7.658	0.16 :7,8,11,12,15,45,70,72,75,125,126,128,129
SITE 11	0.01	1
SST	3ue8A	BS02_09M	16.239 3.369 9.716	0.34 :60,119
09M(1)
SITE 12	0.01	1
COF	2xcrS	BS03_RXV	22.789 8.128 8.587	1.08 :7,11,14,26
RXV(1)
SITE 13	0.01	1
SST	2o4mC	BS05_ZN	12.641 8.842 4.745	0.34 :3,5
ZN(1)
SITE 14	0.01	1
SST	1tkoB	BS01_FE	20.302 -3.380 18.452	0.35 :65,68
FE(1)
SITE 15	0.01	1
FIN	3deuA	3DEUA00	18.624 4.212 1.391	0.45 :5,9,132
3DEUA00(1)
SITE 16	0.01	1
COF	2xcrD	BS03_RXV	19.316 10.568 9.692	0.89 :7,27,42
RXV(1)
SITE 17	0.01	1
TMS	3f8fB	BS01_DM1	12.699 -0.045 4.954	0.53 :8,120
DM1(1)
